# Supplementary material for: Production of Ramoplanin and Ramoplanin Analogs by Actinomycetes
Source: Front Microbiol. 2017 Mar 6;8:343. doi: 10.3389/fmicb.2017.00343 (PMC5337499; doi:10.3389/fmicb.2017.00343)
Supplement: Supplementary file 1 [file Table1.XLS]

## Sheet: MEDIA
CLA
	g/L
Lactose	40
Corn meal (SIGMA-C6304)	40
Ardamine	5
deionized water	1000ml
pH 7.0
FR23
	g/L
Glucose ( PANREAC 131341)	5
soluble starch from potato ( PANREAC 121096)	30
cane molasses	20
Pharmamedia	20
deionized water	1000ml
pH 7.0
DNPM
	g/L
Dextrin from corn Type I (SIGMA D2006)	40
N-Z Soy BL (SIGMA P6713 )	7.5
Primary yeast	5
MOPS ( CALBIOCHEM 475898)	21
deionized water	1000ml
pH 7.0
GOT
	g/L
Glycerol (PANREAC 141339)	60
Oat flour	15
Tomato paste	5
CO3Ca (añadir después de pH) ( MERCK 8605747)	3
deionized water	1000ml
pH 7.0
MPG
	g/L
Glucose ( PANREAC 131341)	10
Millet meal	20
Pharmamedia	20
MOPS	20
deionized water	1000ml
pH 7.0
RAM2
	g/L
Glucose ( PANREAC 131341)	10
Maltose (MERCK 1.05910.0500)	15
Corn meal yellow (SIGMA C6704)	4
primary yeast	5
Pharmamedia	7.5
deionized water	1000ml
pH 7.0
SOTM
	g/l
Sucrose	45
MOPS	21
Oat flour	15
Tomate paste	5
CO3Ca	3
